# Supplementary material for: Validating the British Columbia Perinatal Data Registry: a chart re-abstraction study
Source: BMC Pregnancy Childbirth. 2015 May 27;15:123. doi: 10.1186/s12884-015-0563-7 (PMC4445296; doi:10.1186/s12884-015-0563-7)
Supplement: Additional file 1: — Completion of additional maternal variables (n = 1,084). [file 12884_2015_563_MOESM1_ESM.xls]

## Sheet: Additional file 1
Additional file 1. Completion of additional maternal variables (n=1,084)
Variable Name	% complete in reabstractiona	% complete in BCPDRa	p-value if <0.05
Antenatal information
Number of previous term deliveries	99.8	100
Number of previous preterm deliveries	99.8	100
Number of previous spontaneous abortions	98.7	99.5
Number of previous therapeutic abortions	98.6	99.5
Number of previous cesarean deliveries	99.6	100
Number of previous vaginal deliveries	99.6	100
Number of living children	99.8	100
First contact with physician/midwife date	57.3	58.4	<.0001
Antepartum Rh immunoglobulin given datec	9	10.5	<.0001
Third trimester hemoglobin value	78.9	69.8	<.0001
Cigarettes per dayc	7.1	6	<.0001
Second hand smoke exposure	6.6	5.7	<.0001
TWEAK score	6.2	3.9	0.02
Alcohol as risk in pregnancy	1.1	0.7	<.0001
Number of drinks per weekc	0	0.1
Binge drinkingc	1.1	0.6	<.0001
Drug administration information
Antihypertensives	2.2	2.4	<.0001
Steroids for lung maturation	4.5	3.7	<.0001
Other drugs for lung maturation	0	0
Tocolytics	2	1.4	<.0001
Antibiotics (any)	57.4	54.1	<.0001
Cesarean delivery prophylactic antibioticsc	30.5	27.7	<.0001
Anaesthesia/Analgesia - Entonox	39.6	35.3	<.0001
Anaesthesia/Analgesia - Epidural	27.7	28.8	<.0001
Anaesthesia/Analgesia - General	2.7	3.2	<.0001
Anaesthesia/Analgesia - Local	14.9	15.7	<.0001
Anaesthesia/Analgesia - Narcotic	30.7	27.9	<.0001
Anaesthesia/Analgesia - Pudendal	0.8	0.5
Anaesthesia/Analgesia - Spinal	25.4	25.3	<.0001
Anaesthesia/Analgesia - Other	1.3	0.5	<.0001
Anaesthesia/Analgesia - None	12.8	13	<.0001
Anaesthesia/Analgesia - Unknown	0	0
Labour and delivery information
Midwife case	14.4	14.5	<.0001
Intended place of deliveryc	14.4	14.5	<.0001
Actual place of deliveryc	14.4	14.5	<.0001
Cervical dilation prior to cesarean deliveryc	16.2	17.7	<.0001
Internal electronic fetal monitoring	10.9	8.3	<.0001
External electronic fetal monitoring	53	51	<.0001
Auscultation	51.6	56.4	<.0001
No fetal surveillance during labour	20.7	21.5	<.0001
Membrane rupture dateb	81.9	80.3	<.0001
Membrane rupture timeb	80.2	79.4	<.0001
First stage labour start dateb	75.6	73.3	<.0001
First stage labour start timeb	71.4	72.3	<.0001
Second stage labour start dateb	67.7	66.9	<.0001
Second stage labour start timeb	66.6	66.1	<.0001
Placenta delivery dateb	95.4	88.6	<.0001
Placenta delivery timeb	94.1	87	<.0001
Method of induction - Prostaglandinb,c	12.5	11.8	<.0001
Method of induction - Oxytocinb,c	12.2	13.1	<.0001
Method of induction - Artificial rupture of membranes (ARM)b,c	4.7	4.7	<.0001
Method of induction - Otherb,c	0.6	1.1	<.0001
Method of augmentation - ARMb,c	27.7	26.5	<.0001
Method of augmentation - Oxytocinb,c	12.7	11.6	<.0001
Method of augmentation - Otherb,c	0.2	0
Maternal trauma information
Perineum / Vagina / Cervix - Intact	52.3	53	<.0001
Perineum / Vagina / Cervix - Episiotomy	6.1	6.1	<.0001
Perineum / Vagina / Cervix - Episiotomy type	5.4	5.7	<.0001
Perineum / Vagina / Cervix - Laceration	43.2	42.7	<.0001
Perineum / Vagina / Cervix - Laceration degree	42.5	42.4	<.0001
Perineum / Vagina / Cervix - Cervical tear	0.4	0.3
Perineum / Vagina / Cervix - Other tear	0.4	0.1	<.0001
Perineum / Vagina / Cervix - Unknown	0	0
Postpartum information
Rh immunoglobulin postpartum date givenc	7.1	6.7	<.0001
HELLP Syndrome	0.9	0.8	0.03
Acute Fatty Liver	0	0
Liver Hematoma	0	0
Postpartum Special Care Unit days	0	0	<.0001
Postpartum hemoglobin date	38.7	36	<.0001
Postpartum hemoglobin value	38.9	36	<.0001
Wound infection	0.8	0.5
Wound infection - Severityc	0.8	0.5
Wound infection - Typec	0.8	0.5
Urinary Tract Infection present	0.1	0.4	<.0001
Urinary Tract Infection - Infectious Agent #1c	0.1	0.4	<.0001
Urinary Tract Infection - Infectious Agent #2c	0	0
Positive blood culture	0	0
Positive blood culture - Infectious Agent #1c	0	0
Positive blood culture - Infectious Agent #2c	0	0
Positive other culture	0.3	0.1	<.0001
Positive other culture - Infectious Agent #1c	0.3	0.1	<.0001
Positive other culture - Infectious Agent #2c	0	0
aProportions based on weighted data
bMulti-fetal pregnancies included one record per baby delivered (n=1,129)
cVariable only applies to subset of population

## Sheet: Additional file 2
Additional file 2. Completion of additional newborn variables (n=1,142)
Variable Name	% complete in reabstractiona	% complete in BCPDRa	p-value if <0.05
Mother information
Mother's date of birth	99.3	100
Newborn information
1 minute Apgar score	100	100
10 minute Apgar scorec	22.1	22	<.0001
Surfactant given	0.7	3.5	<.0001
Antibiotics given	5.9	7.1	<.0001
Meconium present	18.3	16	<.0001
Suction - Oropharynx	18.8	13.1	<.0001
Suction - Trachea	3	4	<.0001
Suction - Unspecified	0.3	1.6
Resuscitation - Chest compressions	0.4	0.4
Resuscitation - Chest compressions start agec	0.4	0.2	<.0001
Resuscitation - Chest compressions stop agec	0.2	0.1	<.001
Resuscitation - Oxygen	12.9	10.2	<.0001
Resuscitation - Oxygen start agec	10	8.3	<.0001
Resuscitation - Oxygen stop agec	8.6	7.8	<.0001
Resuscitation - IPPV maskb	8.9	7.7	<.0001
Resuscitation - IPPV mask start ageb,c	7.3	6.7	<.0001
Resuscitation - IPPV mask stop ageb,c	6.6	5.8	<.0001
Resuscitation - IPPV endotracheal tubeb	1.9	1.9	<0.001
Resuscitation - IPPV endotracheal tube start ageb,c	1.5	1.3	0.03
Resuscitation - IPPV endotracheal tube stop ageb,c	1	1.2
Positive blood culture	0.1	0.2	0.0001
Positive blood culture - Infectious Agent #1c	0.1	0.1	0.0001
Positive blood culture - Infectious Agent #2c	0	0
Positive urine culture	0	0.1
Positive urine culture - Infectious Agent #1c	0	0
Positive urine culture - Infectious Agent #2c	0	0
Positive other culture	0.1	0.1
Positive other culture - Infectious Agent #1c	0.1	0
Positive other culture - Infectious Agent #2c	0	0
aProportions based on weighted data
bIPPV denotes intermittent positive pressure ventilation
cVariable only applies to subset of population

## Sheet: Additional file 3
Additional file 3. Validity of additional common categorical variables from maternal charts (n=1,084)
Variable Name	Prevalencea,b	Sensitivity	Specificity	Positive Predictive Value
		(95% CI)a	(95% CI)a	(95% CI)a
Antenatal information
Smoking status
Former	10.6	69.9 (60.9 - 77.8)	97.3 (95.8 - 98.4)	75.5 (61.4 - 86.5)
Never smoked	41.4	53.3 (38.4 - 67.7)	83.8 (45.3 - 99.0)	69.9 (28.3 - 95.6)
Blood type
A+	32.3	98.3 (96.3 - 99.4)	99.6 (98.7 -100.0)	99.2 (97.1 - 99.9)
A-	5.8	99.9 (94.3 -100.0)	100.0 (99.6 -100.0)	99.5 (93.6 -100.0)
AB+	4	99.0 (90.0 -100.0)	99.8 (98.6 -100.0)	96.4 (75.1 -100.0)
AB-	0.4	100.0 ( - )	100.0 ( - )	100.0 ( - )
B+	11.8	98.5 (92.1 - 99.9)	100.0 (99.6 -100.0)	99.9 (96.8 -100.0)
B-	1.7	100.0 ( - )	100.0 ( - )	100.0 ( - )
O+	38.1	98.2 (96.4 - 99.3)	99.2 (98.2 - 99.7)	98.7 (97.1 - 99.6)
O-	5.8	99.5 (92.9 -100.0)	99.7 (99.1 -100.0)	95.8 (86.7 - 99.4)
Unknown	0.1	32.7 ( 1.8 - 85.2)	99.6 (99.0 - 99.9)	5.6 (0.0 - 58.5)
First contact with physician/midwife date (Completed)c	57.3	81.9 (78.5 - 85.0)	73.2 (66.2 - 79.4)	80.4 (77.2 - 83.4)
Drug administration information
Antibiotics (any)	57.4	88.4 (83.3 - 92.4)	92.2 (89.1 - 94.6)	93.8 (91.6 - 95.6)
Cesarean delivery prophylactic antibiotics	30.5	81.6 (71.1 - 89.5)	96.1 (94.3 - 97.4)	90.1 (84.8 - 94.0)
Anaesthesia/Analgesia - Entonox	39.6	81.5 (75.2 - 86.7)	94.9 (90.2 - 97.8)	91.3 (83.0 - 96.4)
Anaesthesia/Analgesia - Epidural	27.7	96.6 (93.8 - 98.4)	97.1 (95.2 - 98.4)	92.8 (87.2 - 96.5)
Anaesthesia/Analgesia - Local	14.9	66.8 (58.2 - 74.7)	93.2 (87.9 - 96.7)	63.2 (49.2 - 75.6)
Anaesthesia/Analgesia - Narcotic	30.7	82.1 (74.3 - 88.4)	96.1 (94.4 - 97.4)	90.3 (86.3 - 93.4)
Anaesthesia/Analgesia - Spinal	25.4	95.0 (90.7 - 97.6)	98.4 (97.3 - 99.2)	95.4 (92.5 - 97.4)
Anaesthesia/Analgesia - None	12.8	80.5 (66.8 - 90.3)	96.9 (95.6 - 97.9)	79.1 (72.0 - 85.1)
Labour and delivery information
Midwife case	14.4	93.6 (88.9 - 96.8)	98.9 (97.9 - 99.4)	93.2 (88.4 - 96.5)
Intended place of delivery
Hospital	11.5	88.9 (81.2 - 94.3)	98.6 (97.7 - 99.3)	89.4 (81.9 - 94.6)
Home	2.9	91.6 (82.5 - 96.9)	99.6 (99.0 - 99.9)	87.8 (77.7 - 94.4)
Actual place of delivery
Hospital	11.7	92.2 (85.4 - 96.5)	98.6 (97.6 - 99.2)	89.7 (82.5 - 94.6)
Home	2.5	95.1 (64.8 -100.0)	100.0 ( - )	100.0 ( - )
External electronic fetal monitoring	53	87.9 (83.9 - 91.2)	90.6 (86.7 - 93.7)	91.4 (85.4 - 95.5)
Auscultation	50	89.0 (85.8 - 91.6)	86.3 (83.3 - 89.0)	86.7 (83.4 - 89.5)
No fetal surveillance during labour	20.7	89.6 (85.3 - 93.0)	96.3 (93.8 - 98.0)	86.3 (75.9 - 93.4)
Labour position
Anterior	31	89.8 (85.8 - 92.9)	90.8 (86.1 - 94.3)	81.4 (75.8 - 86.3)
Posterior	7.2	66.9 (50.9 - 80.6)	98.5 (97.3 - 99.2)	77.5 (67.0 - 86.0)
Transverse	11.4	79.9 (71.8 - 86.5)	98.5 (97.5 - 99.2)	87.2 (79.5 - 92.8)
Other	2	63.1 (43.7 - 79.8)	99.0 (98.3 - 99.5)	56.9 (39.1 - 73.5)
Unknown	29.9	73.2 (65.4 - 80.0)	88.2 (85.7 - 90.4)	72.5 (67.5 - 77.2)
N/A (no labour)	18.6	80.6 (67.9 - 89.9)	97.7 (96.5 - 98.6)	88.8 (82.8 - 93.2)
Labour presentation
Breech/NOS	0.9	36.5 (13.6 - 65.1)	98.9 (98.1 - 99.4)	22.6 (7.8 - 45.2)
Frank breech	0.4	47.3 (8.2 - 89.2)	99.9 (99.5 -100.0)	66.9 (14.6 - 98.1)
Footling breech	0.4	96.9 (61.8 -100.0)	99.7 (99.2 - 99.9)	59.0 (28.3 - 85.3)
Complete breech	0	-	100.0 (99.7 -100.0)	-
Incomplete breech	0	-	100.0 ( - )	-
Vertex	76.7	96.0 (93.7 - 97.6)	82.2 (75.2 - 88.0)	94.7 (92.8 - 96.2)
Transverse	0.1	69.9 (30.5 - 94.9)	99.9 (99.4 -100.0)	43.5 (10.3 - 82.0)
Other	0	100.0 ( - )	100.0 ( - )	100.0 ( - )
Unknown	2.9	11.7 (2.8 - 29.3)	97.5 (95.4 - 98.8)	12.2 (1.8 - 36.0)
N/A (no labour)	18.6	80.6 (67.9 - 89.9)	97.7 (96.5 - 98.6)	88.8 (82.8 - 93.2)
Delivery position
Anterior	56.7	96.5 (94.7 - 97.8)	88.6 (80.4 - 94.2)	91.7 (87.8 - 94.7)
Posterior	4.2	78.6 (61.5 - 90.6)	99.0 (98.0 - 99.6)	77.6 (61.4 - 89.3)
Transverse	4.2	74.7 (59.7 - 86.4)	98.3 (95.8 - 99.5)	65.9 (45.1 - 83.0)
Other	7.3	70.9 (61.0 - 79.6)	99.1 (98.3 - 99.6)	86.2 (77.1 - 92.7)
Unknown	27.6	75.3 (68.7 - 81.1)	93.7 (91.8 - 95.3)	82.1 (77.3 - 86.2)
Membrane rupture date (Completed)c	81.9	97.3 (96.0 - 98.3)	96.2 (91.7 - 98.6)	99.1 (98.2 - 99.6)
Membrane rupture time (Completed)c	80.2	98.2 (97.1 - 99.0)	96.8 (92.8 - 98.9)	99.2 (98.2 - 99.7)
First stage start date (Completed)c	75.6	95.4 (93.7 - 96.8)	95.3 (92.4 - 97.3)	98.4 (97.3 - 99.2)
First stage start time (Completed)c	71.4	98.8 (97.8 - 99.5)	93.9 (89.2 - 97.0)	97.6 (95.9 - 98.7)
Second stage start date (Completed)c	67.7	97.9 (96.5 - 98.8)	97.9 (90.5 - 99.9)	99.0 (95.6 - 99.9)
Second stage start time (Completed)c	66.6	99.2 (97.6 - 99.9)	100.0 (99.2 -100.0)	100.0 (99.4 -100.0)
Placenta delivery date (Completed)c	95.4	92.1 (85.9 - 96.2)	84.8 (72.6 - 93.1)	99.2 (98.4 - 99.7)
Placenta delivery time (Completed)c	94.1	91.8 (85.1 - 96.2)	89.2 (80.5 - 95.0)	99.3 (98.5 - 99.7)
Method of induction - Prostaglandin	12.5	91.9 (86.6 - 95.6)	99.6 (98.9 - 99.9)	97.2 (91.2 - 99.5)
Method of induction - Oxytocin	12.2	90.4 (84.1 - 94.8)	97.6 (96.3 - 98.6)	84.2 (77.5 - 89.6)
Method of augmentation - ARM	27.7	79.5 (74.2 - 84.2)	93.8 (91.9 - 95.3)	83.0 (77.9 - 87.4)
Method of augmentation - Oxytocin	12.7	73.8 (64.7 - 81.7)	97.5 (96.3 - 98.4)	81.0 (73.3 - 87.3)
Cesarean incision
Low Segment Transverse	35.2	99.4 (98.2 - 99.9)	99.6 ( 98.7 - 99.9 )	99.2 (97.9 - 99.8)
Low Segment Vertical	0.1	-	99.8 ( 99.4 -100.0 )	-
Classical	0.3	91.6 (57.4 - 99.9)	100.0 (99.7 -100.0)	99.3 (65.3 -100.0)
Other	0.2	13.4 ( e )	100.0 (99.6 -100.0)	35.7 (5.2 - 79.4)
N/A (vaginal delivery)	64.2	100.0 ( - )	100.0 ( - )	100.0 ( - )
Delivery provider (delivered by)d,e
Medical Student/Intern	0.5	1.0 (0.0 - 47.2)	99.7 (99.2 - 99.9)	1.6 (0.0 - 48.0)
Obstetrical Resident	3.3	23.5 (9.5 - 43.7)	98.0 (95.3 - 99.4)	28.7 (4.5 - 68.6)
Midwife Trainee	0.5	46.0 (7.6 - 88.6)	100.0 ( - )	100.0 ( - )
Family Practice Resident	3.2	70.0 (49.9 - 85.7)	98.4 (97.5 - 99.0)	59.2 (41.0 - 75.6)
Other	0.2	18.1 (0.0 - 83.1)	99.8 (99.4 -100.0)	20.2 ( f )
No Attendant	0	-	100.0 ( - )	-
Maternal trauma information
Perineum / Vagina / Cervix - Intact	52.3	99.4 (98.5 - 99.9)	97.7 (95.3 - 99.1)	98.0 (95.8 - 99.2)
Perineum / Vagina / Cervix - Laceration	43.2	97.3 (94.8 - 98.8)	98.9 (97.8 - 99.6)	98.6 (96.8 - 99.5)
Perineum / Vagina / Cervix - Laceration degree
1st	15.3	87.7 (78.4 - 94.0)	98.9 (97.6 - 99.6)	93.4 (88.0 - 96.9)
2nd	24.9	97.8 (93.7 - 99.5)	98.0 (96.9 - 98.9)	94.3 (90.5 - 97.0)
3rd	2.2	90.1 (70.9 - 98.4)	99.8 (98.7 -100.0)	92.9 (59.0 -100.0)
4th	0	100.0 ( - )	100.0 ( - )	100.0 ( - )
Postpartum information
Postpartum hemoglobin date (Completed)	38.7	77.7 (72.3 - 82.4)	90.3 (87.2 - 92.9)	83.5 (79.1 - 87.3)
aPrevalence and measures of validity based on weighted data
bPrevalence based on re-abstraction
cVariable was dichotomized (completed/missing); completed values were assumed to be equal
dMulti-fetal pregnancies included one record per baby delivered (n=1,129)
eAdditional response options shown in Table 3
f95% confidence interval not estimable
